# Supplementary material for: Synthesis of vancomycin fluorescent probes that retain antimicrobial activity, identify Gram-positive bacteria, and detect Gram-negative outer membrane damage
Source: Commun Biol. 2023 Apr 14;6:409. doi: 10.1038/s42003-023-04745-x (PMC10102067; doi:10.1038/s42003-023-04745-x)
Supplement: Supplementary file 4 — Supplementary Data 1 [file 42003_2023_4745_MOESM4_ESM.xlsx]

## Sheet: Data 1a
Data 1a. NMR data of vancomycin 1 and azido-vancomycin 21.													REFERENCES
Position	Vancomycin HCl		Vancomycin TFA		2 TFA								1. Pearce, C. M.; Williams, D. H., Complete assignment of the 13C NMR spectrum of vancomycin. Journal of the Chemical Society, Perkin Transactions 2 1995, (1), 153-157.
	JMOD	1H	JMOD	1H	JMOD	1H
1
C1	173.4				167.7
X1	61.8	3.31 (o)	59.7	3.89 (br s)	59.5	3.94 (br s)
W1		n/o		n/o		9.02 (o)
1a	40.7	1.51 (quin, 7.1)	39.4	1.69-1.61 (m) 1.57-1.55 (m)	38.9	1.70-1.67(m) 1.61-1.57 (m)
		1.47 (quin, 7.1)
1b	24.1	1.72 (non, 7.1)	23.7	1.69-1.61 (m)	23.7	1.66-1.61 (m)
1c	22.9	0.91 (d, 6.7)	22.3	0.91 (d, 6.2)	22.2	0.91 (d, 6.0)
1d	22.5	0.86 (d, 6.7)	22.8	0.85 (d, 6.1)	22.8	0.85 (d, 6.0)
1e	33.2	2.37 (s)	31.4	2.62 (s)	31.1	2.64 (s)
2
C2	167.1
X2	58.3	4.88 (br m)	58.9	4.93 (br s)	58.9	4.94 (s)
W2		7.93 (v br s)		n/o		n/o
Z2	71.1	5.16 (br s)	71.3	5.19 (s)	71.2	5.19 (o)
Z2-OH		5.82 (br s)		5.97 (s)		6.0 (s)
2a	139.8		139.4		139.7
2b	128.6	7.39 (br s)	128.6	7.47 (br s)	128.6	7.46 (s)
2c	127.1		126.3		126.3
2d	149.8		149.9		149.9
2e	124.2	7.26 (d, 8.5)	124.3	7.18 (d, 8.4)	124.3	7.19 (d, 8.3)
2f	127.2	7.52 (d, 8.5)	127.3	7.55 (d, 8.3)	127.3	7.56 (d, 8.1)
3
C3	171.1		170.5
X3	51	4.35 (br q, 5.6)	51	4.26 (v br s)	51	4.25 (br s)
W3		6.62 (v br s)		6.55 (v br s)		6.56 (v br s)
3a	37.2	2.42 (o)	36.6	2.56 (o) 2.16 (br d, 14.7)	36.1	2.56 (o) 2.16 (dd, 15.4, 5.9)
		2.14 (dd, 15.5, 5.6)
C3'	170.6		170.5
C3'-NH2		7.37 (o), 6.92 (br s)		7.04 (br s)		7.03 (br s)
4
C4	169.5		169.1		169.1
X4	54.9	5.75 (d, 8.1)	54.9	5.76 (d, 7.8)	54.9	5.78 (d, 7.7)
W4		8.25 (v br s)		n/o		n/o
4a	134.5		134.8		134.8
4b	107.1	5.55 (br s)	107.3	5.58 (s)	107.3	5.58 (s)
4c	152.1		152.6		152.5
4d	131.9		131.9		131.9
4e	151.3		151.2		151.2
4f	104.6	5.21 (d, 1.4)	104.6	5.19 (s)	104.6	5.19 (s)
5
C5	169.1		167.8		169.1
X5	53.7	4.43 (d, 2.8)	53.7	4.43 (d, 5.7)	53.7	4.44 (d, 4.3)
W5		8.64 (br d, 2.8)		8.68 (br s)		8.65 (s)
5a	126.2		126.2		126.2
5b	135.6	7.18 (br s)	135.7	7.16 (s)	135.6	7.21 (s)
5c	121.6		121.6		121.8
5d	155		155.1		155.1
5d-OH				9.17 (s)		9.02 (s)
5e	116.2	6.72 (d, 8.5)	116.2	6.71 (d, 8.6)	116.3	6.70 (d, 8.4)
5f	125.4	6.77 (dd, 8.5, 1.0)	125.5	6.77 (dd, 8.4, 1.6)	125.3	6.75 (d, 8.6)
6
C6	167.6		167.8
X6	61.9	4.19 (d, 11.6)	61.8	4.18 (d, 11.3)	62	4.22 (d, 11.1)
W6		6.67 (br s)		6.68 (s)		6.7 (o)
Z6	71.5	5.13 (br s)	71.6	5.11 (s)	71.4	5.25 (s)
Z6-OH		5.96 (d, 6.4)		5.95 (d, 6.4)		5.87 (s)
6a	142.4		142.6		142.5
6b	127.3	7.86 (s)	127.4	7.85 (s)	127.4	7.86 (s)
6c	126.2		127.2		126.3
6d	148.3		148.2		148.1
6e	123.3	7.34 (d, 8.5)	123.4	7.35 (d, 8.3)	123.4	7.33 (d, 8.1)
6f	127.3	7.47 (dd, 8.1, 1.0)	127.4	7.46 (d, 8.3)	127.4	7.45 (d, 8.6)
7
C7	172.5		172.5		170.2
X7	56.7	4.42 (d, 5.6)	56.7	4.43 (d, 5.7)	57.6	4.36 (d, 5.4)
W7		8.48 (br d, 5.6)		8.51 (br d, 4.8)		8.44 (br s)
7a	136.2		136.1		137.5
7b	118		118		118
7c	156.4		156.6		156.3
7c-OH				9.09 (s)		9.0 (s)
7d	102.3	6.42 (d, 2.1)	102.4	6.40 (d, 2.0)	102.1	6.36 (s)
7e	157.1		157.2		157.1
7e-OH		9.44 (s)		9.46 (s)		9.35 (s)
7f	105.8	6.26 (d, 2.1)	105.7	6.24 (d, 2.0)	106.3	6.23 (s)
glucose
G1	101.2	5.27 (d, 7.8)	101.3	5.24 (d, 5.08)	101.2	5.24 (o)
G2	78	3.59 (t, 8.5)	78.2	3.54 (t, 8.8)	78.1	3.53 (o)
G3	77	3.50 (t, 8.5)	77	3.46-3.42 (m)	77	3.53 (o)
G3-OH		5.38 (d, 4.9)		5.37 (d, 5.6)		n/o
G4	70.2	3.31 (o)	70.1	3.27 (o)	70.1	3.27 (o)
G4-OH		5.11 (br s)		5.11 (s)		n/o
G5	76.7	3.31 (o)	76.7	3.27 (o)	76.7	3.27 (o)
G6	61.2	3.68 (dd, 10.9, 3.2)	61.2	3.68 (dd, 10.2, 4.5) 3.53 (o)	61.2	3.67 (o) 3.53 (o)
		3.57 (o)
G6-OH		4.05 (t, 5.3)		4.02 (t, 5.4)		n/o
Vancosamine
V1	97.6	5.24 (d, 3.5)	96.8	5.24 (o)	96.7	5.24 (o)
V2	33.3	1.90 (br d, 10.6) (ax)	33.2	1.90 (br d, 12.3) (ax), 1.72 (d, 12.3) (eq)	33.2	1.90 (br d, 7.6) 1.73 (o)
		1.75 (br d, 10.6) (eq)
V3	53.9		53.9		53.9
V3-NH2		n/o		n/o		n/o
V4	70.7	3.23 (br s)	70.7	3.18 (d, 6.5)	70.7	3.18 (o)
V4-OH		5.43 (br s)		3.47 (d, 6.5)		n/o
V5	63.1	4.68 (q, 6.4)	63.1	4.68 (q, 6.5)	63.1	4.68 (q, 6.3)
V6	15.8	1.07 (d, 6.4)	16.8	1.07 (d, 6.3)	16.8	1.07 (d, 6.1)
V7	22.2	1.32 (s)	22.2	1.29 (s)	22.2	1.30 (s)
Linker
L1 (CH2-NH)					36.2	3.23 (o) 3.18 (o)
L2					28.5	1.73 (quin, 6.7)
L3 (CH2-N3)					48.5	3.36 (t, 6.8)
NH-L1						8.0 (s)
Carbonyl
			172.5		170.5
			170.5		170.2
			169.1		169.1
			167.8		168.1
			166.2		167.7

## Sheet: Data 1b
Data1b. NMR data of azido-vancomycin 3-4.
Position	Vancomycin TFA		3 TFA		4 TFA
	JMOD	1H	JMOD	1H	JMOD	1H
1
C1			167.9
X1	59.7	3.89 (br s)	59.6	3.95 (br s)	59.6	3.94 (s)
W1		n/o		n/o		n/o
1a	39.4	1.69-1.61 (m) 1.57-1.55 (m)	39.4	1.56-1.50 (m) 1.7-1.67 (m)	39.1	1.69-1.66 (m) 1.58-1.55 (m)
1b	23.7	1.69-1.61 (m)	23.7	1.65-1.61 (m)	23.7	1.64-1.61 (m)
1c	22.3	0.91 (d, 6.2)	22.3	0.91 (d, 6.2)	22.3	0.91 (d, 6.2)
1d	22.8	0.85 (d, 6.1)	22.8	0.85 (d, 6.1)	22.8	0.85 (d, 6.2)
1e	31.4	2.62 (s)	31.2	2.64 (s)	31.2	2.64 (s)
2
C2
X2	58.9	4.93 (br s)	58.9	4.93 (s)	58.9	4.94 (br s)
W2		n/o		n/o		n/o
Z2	71.3	5.19 (s)	71.3	5.19 (s)	71.3	5.19 (s)
Z2-OH		5.97 (s)		5.99 (s)		5.99 (d, 3.2)
2a	139.4		139.8		139.7
2b	128.6	7.47 (br s)	128.6	7.46 (o)	128.6	7.46 (s)
2c	126.3		127.2		127.2
2d	149.9		149.9		149.9
2e	124.3	7.18 (d, 8.4)	124.3	7.18 (d, 8.7)	124.3	7.19 (d, 8.5)
2f	127.3	7.55 (d, 8.3)	127.3	7.55 (d,m 8.7)	127.3	7.55 (d, 8.3)
3
C3	170.5		170.5
X3	51	4.26 (v br s)	51	4.21 (v br s)	51	4.24 (br s)
W3		6.55 (v br s)		6.58 (br s)		6.55 (v br s)
3a	36.6	2.56 (o), 2.16 (br d, 14.7)		2.56 (o), 2.14 (br dd, 14.8, 6.0)		2.57 (o), 2.16 (dd, 15.3, 9.4)
C3'	170.5		170.5
C3'-NH2		7.04 (br s)		7.06 (v br s)		7.05 (s)
4
C4	169.1		169.1		169.1
X4	54.9	5.76 (d, 7.8)	54.9	5.76 (d, 7.8)	54.9	5.76 (d, 7.6)
W4		n/o		n/o		n/o
4a	134.8		134.8		134.8
4b	107.3	5.58 (s)	107.3	5.59 (s)	107.4	5.59 (s)
4c	152.6		152.6		152.6
4d	131.9		131.9		131.9
4e	151.2		151.2		151.2
4f	104.6	5.19 (s)	104.7	5.19 (s)	104.6	5.19 (s)
5
C5	167.8		169.1		169.1
X5	53.7	4.43 (d, 5.7)	53.7	4.44 (br d, 4.6)	53.7	4.44 (d, 4.1)
W5		8.68 (br s)		8.66 (br s)		8.67 (s)
5a	126.2		126.2		126.2
5b	135.7	7.16 (s)	135.6	7.19 (s)	135.6	7.19 (s)
5c	121.6		121.9		121.9
5d	155.1		155.1		155.1
5d-OH		9.17 (s)		8.98 (s)		8.98 (s)
5e	116.2	6.71 (d, 8.6)	116.3	6.67 (d, 8.4)	116.4	6.70 (d, 8.4)
5f	125.5	6.77 (dd, 8.4, 1.6)	125.3	6.75 (d, 8.5)	125.3	6.75 (d, 8.5)
6
C6	167.8		167.9
X6	61.8	4.18 (d, 11.3)	62	4.21 (d, 11.5)	62	4.20 (d, 11.4)
W6		6.68 (s)		6.67 (s)		6.67 (d, 11.8)
Z6	71.6	5.11 (s)	71.4	5.24 (s)	71.4	5.24 (s)
Z6-OH		5.95 (d, 6.4)		5.87 (s)		5.86 (d, 5.9)
6a	142.6		142.5		142.5
6b	127.4	7.85 (s)	127.4	7.86 (s)	127.4	7.86 (s)
6c	127.2		126.3		126.3
6d	148.2		148.1		148.1
6e	123.4	7.35 (d, 8.3)	123.4	7.33 (d, 8.3)	123.4	7.34 (d, 8.3)
6f	127.4	7.46 (d, 8.3)	127.4	7.45 (d, 8.6)	127.4	7.45 (d, 8.4)
7
C7	172.5		167.7		170.2
X7	56.7	4.43 (d, 5.7)	57.5	4.38 (d, 5.7)	57.5	4.39 (d, 5.5)
W7		8.51 (br d, 4.8)		8.42 (s)		8.43 (s)
7a	136.1		137.7		137.6
7b	118		118		118
7c	156.6		156.3		156.3
7c-OH		9.09 (s)		8.97 (s)		8.98 (s)
7d	102.4	6.40 (d, 2.0)	102	6.36 (s)	102.1	6.37 (s)
7e	157.2		157.1		157.1
7e-OH		9.46 (s)		9.31 (s)		9.32 (s)
7f	105.7	6.24 (d, 2.0)	106.4	6.25 (d, 1.9)	106.4	6.25 (s)
glucose
G1	101.3	5.24 (d, 5.08)	101.2	5.24 (o)	101.2	5.25 (d, 7.8)
G2	78.2	3.54 (t, 8.8)	78.2	3.55 (t, 8.9)	78.2	3.56 (o)
G3	77	3.46-3.42 (m)	77	3.33 (o)	77	3.46-3.43 (m)
G3-OH		5.37 (d, 5.6)		5.37 (s)		5.37 (d, 5.5)
G4	70.1	3.27 (o)	70.1	3.27 (o)	70.1	3.27 (o)
G4-OH		5.11 (s)		5.11 (s)		5.11 (s)
G5	76.7	3.27 (o)	76.7	3.27 (o)	76.7	3.27 (o)
G6	61.2	3.68 (dd, 10.2, 4.5) 3.53 (o)	61.2	3.72-3.67 (m) 3.56-3.52 (m)	61.2	3.68 (dd, 10.2, 3.7), 3.56 (o)
G6-OH		4.02 (t, 5.4)		4.03 (s)		4.03 (t, 5.3)
Vancosamine
V1	96.8	5.24 (o)	96.8	5.24 (o)	96.8	5.24 (o)
V2	33.2	1.90 (br d, 12.3) (ax) 1.72 (d, 12.3) (eq)	33.2	1.90 (br d, 13.9) 1.73 (br d, 13.6)	33.2	1.90 (br d, 7.8) 1.73 (br d, 12.8)
V3	53.9		53.9		53.9
V3-NH2		n/o		n/o		n/o
V4	70.7	3.18 (d, 6.5)	70.7	3.18 (s)	70.7	3.18 (d, 6.4)
V4-OH		3.47 (d, 6.5)		5.48 (s)		5.47 (d, 6.6)
V5	63.1	4.68 (q, 6.5)	63.1	4.68 (q, 6.3)	63.1	4.68 (q, 6.4)
V6	16.8	1.07 (d, 6.3)	16.8	1.07 (d, 6.3)	16.8	1.07 (d, 6.2)
V7	22.2	1.29 (s)	22.3	1.29 (o)	22.3	1.30 (s)
Linker
L1 (CH2-NH)			38.8	3.15-3.08 (m)	38.7	3.27 (o)
L2			29.3	1.48-1.44 (m)	68.9	3.51-3.48 (m)
L3			28.7	1.56-1.51 (m)	69.8	3.56 (s)
L4			28.5	1.33-1.29 (m)	69.74	L3-L6
L5			28.2	L2-L7	69.66
L6			26.4		69.62
L7			26.1		69.2	3.60 (t, 4.9)
L8-N3			50.6	3.32 (t, 6.9)	50	3.39 (t, 5.1)
NH-L1				7.86-7.84 (m)		7.90 (t, 5.0)
Carbonyl
	172.5		170.5		170.4
	170.5		170.4		170.2
	169.1		169.8		169.1
	167.8		169.1		168
	166.2		167.9		167.8
			167.8		166.1
			166.1

## Sheet: Data 1c
Data 1c. NMR data of vancomycin probe 7-9.
Position	7 TFA		8 TFA		9 TFA
	JMOD	1H	JMOD	1H	JMOD	1H
1
C1
X1	59.6	3.93 (br s)	59.5	3.95 (br s)	59.6	3.95 (br s)
W1		n/o		n/o		n/o
1a	39.4	1.69-1.66 (m) 1.57.1.55 (m)	39.1	1.71-1.67 (m) 1.59-1.59 (m)	39.6 (o)	1.70-1.66 (m) 1.58-1.55 (m)
1b	23.7	1.65-1.62 (m)	23.7	1.65-1.61 (m)	23.7	1.65-1.60 (m)
1c	22.3	0.91 (d, 5.3)	22.3	0.91 (d, 6.1)	22.3	0.91 (d, 6.1)
1d	22.8	0.85 (d, 5.2)	22.8	0.86 (d, 6.2)	22.7	0.86 (d, 6.1)
1e	31	2.63 (s)	31.2	2.64 (s)	31.2	2.64 (s)
2
C2
X2	58.9	4.93 (br s)	58.9	4.94 (br s)	58.9	4.94 (br s)
W2		n/o		n/o		n/o
Z2	71.3	5.18 (o)	71.3	5.19 (s)	71.3	5.18 (o)
Z2-OH		5.99 (s)		5.98 (br s)		5.98 (s)
2a	140		139.8		139.8
2b	128.6	7.47 (o)	128.6	7.48 (o)	128.6	7.49 (s)
2c	127.2		127.2		127.2
2d	149.9		149.9		149.9
2e	124.3	7.23 (s)	124.3	7.19 (d, 8.3)	124.3	7.19 (d, 8.3)
2f	127.3	7.55 (s)	127.3	7.55 (d, 8.2)	127.2	7.55 (d, 8.2)
3
C3
X3	51	4.21 (o)	51	4.24 (o)	51
W3		n/o		6.57 (s)
3a		2.57 (o) 2.15 (v br s)		2.59 (o), 2.16 (br s, 9.5)		2.57 (o), 2.16 (dd, 15.1, 6.2)
C3'
C3'-NH2		7.06 (v br s)		7.06 (v br s)		7.06 (s)
4
C4	169.1		169.1		169.1
X4	55	5.76 (d, 7.0)	54.9	5.76 (d, 7.7)	54.9	5.76 (d, 7.8)
W4		n/o		n/o		n/o
4a	134.8		134.9		134.8
4b	107.1	5.59 (s)	107.4	5.59 (s)	107.4	5.59 (s)
4c	152.5		152.6		152.6
4d	131.9		131.9		131.9
4e	151.2		151.2		151.2
4f	104.5	5.18 (s)	104.7	5.19 (s)	104.6	5.18 (s)
5
C5					169.1
X5	53.7	4.43 (br s)	53.7	4.44 (br s)	53.7	4.44 (d, 3.7)
W5		8.68 (v br s)		8.67 (br s)		8.67 (s)
5a	126.2		126.2
5b	135.6	7.20 (s)	135.6	7.19 (s)	135.6	7.19 (s)
5c	121.9		121.9		121.9
5d	155.1		155.1		155.1
5d-OH		8.99 (s)		8.98 (s)		8.98 (s)
5e	116.3	6.69 (d, 8.0)	116.3	6.69 (d, 8.9)	116.4	6.69 (d, 8.2)
5f	125.2	6.75 (d, 8.4)	125.3	6.75 (d, 8.6)	125.3	6.75 (d, 8.61)
6
C6
X6	62	4.20 (d, 10.6)	62	4.20 (d, 11.2)	62	4.2 (d, 11.0)
W6		6.70 (s)		6.68 (o)		6.69 (o)
Z6	71.4	5.23 (s)	71.4	5.24 (s)	71.4	5.23 (s)
Z6-OH		5.87 (s)		5.87 (s)		5.86 (d, 5.9)
6a	142.6		142.5		142.5
6b	127.4	7.86 (s)	127.5	7.86 (s)	127.4	7.86 (s)
6c	126.3		126.3		126.3
6d	148.1		148.1		148.1
6e	123.4	7.33 (d, 7.8)	123.4	7.33 (d, 8.3)	123.4	7.33 (d, 8.3)
6f	127.4	7.45 (d, 8.6)	127.5	7.45 (d, 8.7)	127.4	7.45 (d, 8.7)
7
C7			167.9		170.4
X7	57.5	4.37 (d, 5.1)	57.5	4.38 (d, 5.5)	57.5	4.39 (d, 5.5)
W7		8.4 (s)		8.42 (s)		8.43 (s)
7a	137.7		137.7		137.6
7b	118		118		117.9
7c	156.3		156.3		156.3
7c-OH		8.98 (s)		8.97 (s)		8.97 (s)
7d	102	6.35 (s)	102	6.36 (s)	102.1	6.36 (s)
7e	157		157.1		157.1
7e-OH		9.31 (s)		9.31 (s)		9.32 (s)
7f	106.4	6.24 (s)	106.4	6.25 (d, 1.8)	106.4	6.24 (s)
glucose
G1	101.2	5.23 (o)	101.2	5.24 (o)	101.6	5.25 (d, 7.8)
G2	78.1	3.54 (t, 8.7)	78.2	3.56-3.52 (m)	78.2	3.56-3.52 (o)
G3	77	3.43 (o)	77	3.36 (o)	77	3.46 (o)
G3-OH		5.38 (d, 5.3)		5.36 (s)		5.36 (d, 4.5)
G4	70.1	3.27 (s)	70.1	3.27 (s)	70.1	3.27 (o)
G4-OH		5.12 (s)		5.11 (s)		5.11 (s)
G5	76.7	3.27 (s)	76.7	3.27 (s)	76.7	3.27 (o)
G6		3.72-3.67 (m) 3.56-3.53 (m)	61.2	3.69-3.67 (m) 3.56-3.52 (m)	61.2	3.68 (d, 10.2) 3.56-3.52 (o)
G6-OH		4.04 (t, 5.0)				4.03 (br t, 4.9)
Vancosamine
V1	96.7	5.23 (o)	96.7	5.24 (o)	96.7	5.23 (o)
V2	33.1	1.90 (br s) 1.71 (o)	33.2	1.90 (br d, 9.9) 1.75 (o)	33.2	1.90 (br d, 7.8) 1.72 (d, 13.3)
V3	53.9		53.9		53.9
V3-NH2		n/o		n/o		n/o
V4	70.7	3.18 (s)	70.7	3.18 (s)	70.7	3.18 (d, 6.0)
V4-OH		5.50 (d, 6.4)		5.47 (s)		5.47 (d, 6.4)
V5	63.1	4.69 (s)	63.1	4.68 (q, 6.4)	63.1	4.68 (q, 6.5)
V6	16.8	1.07 (d, 5.1)	16.8	1.07 (d, 6.3)	16.8	1.07 (d, 6.2)
V7	22.3	1.29 (s)	22.3	1.30 (s)	22.3	1.30 (s)
Linker
L1 (CH2-NH)	38.7	3.13-3.07 (m)	38.8	3.15-3.08 (m)	38.6	3.27 (o)
L2	29.1	1.43 (m)	29.2	1.45-1.43 (m)	69.62
L3	28.6		28.6		69.57
L4	28.3	1.23 (s)	28.3	1.26-1.20 (m)	69.48	3.49-3.44 (m)
L5	26.3	L3-L6	26.4	L3-L6	68.9	L2-L6
L6	25.8		25.8		68.6
L7	29.7	1.79-1.76 (m)	29.8	1.78-1.74 (m)		3.79 (t, 5.3)
L8-Tz1Tz	49.4	4.31 (t, 7.0)	49.3	4.31-4.29 (m)	49.4	4.49 (t, 5.1)
NH-L1		7.86 (o)		7.86 (o)		7.91 (t, 4.9)
NBD
1Tz	142.4				142.4
2Tz	123.3	8.12 (s)			123.8	8.09 (s)
A (Ar-H)	137.8	8.53 (d, 8.8)			137.8	8.53 (d, 8.9)
B (Ar-H)	99.9	6.52 (d, 9.0)			99.9	6.54 (d, 8.9)
Wc (NH)		9.89 (s)				9.88 (br t, 5.6)
D (CH2)	38.6	4.75 (s)			38.5	4.76 (s)
QC	121.5				121.5
	144.5				144.6
DMACA
1Tz			114.4
2Tz			122.6	7.86 (o)
2 (CH2)			34.5	4.31-4.30 (m)
Wd (NH)				8.72 (t, 5.5)
1 (CH2)			38.6	3.64 (s)
D1 carbonyl			160.7
D2			108.2
D3			151.1
D4			152.8
D5			155.4
D6 carbonyl			167.8
CH3-N			39.7	3.01 (s)
A			126	7.52 (d, 9.0)
B			108.9	6.69 (dd, 9.0, 2.3)
C			97.5	6.55 (d, 2.5)
D			109.5	6.0 (s)
Carbonyl
	170.5		170.4		170.4
	170.4		169.8		170.2
	169.8		169.1		169.1
	169.1		167.9		168
	167.9		167.8		167.7
	166.1		167.7		166.1
			166.1

## Sheet: Data 1d
Data 1d. NMR data of intermediate 16.								Multiplicity abbreviations: br = broad; s = singlet; d = doublet; t = triplet; q = quartet; quin = quintet; m = multiplet; v br = very broad, n/o = no observation, o = overlap.
Position	16 TFA		Position	16 TFA				Note: HMBC did not show correlation to all carbonyl carbon. Thus, all of carbonyl carbons were shown in carbonyl column.
	JMOD	1H		JMOD	1H
1			7
			C7	170.2
C1			X7	57.5	4.39 (d, 5.5)
X1	59.5	3.95 (s)	W7		8.43 (s)
W1		n/o	7a	137.6
1a	39	1.70-1.66 (m)	7b	118
		1.58-1.55 (m)
1b	23.7	1.65-1.61 (m)	7c	156.3
1c	22.3	0.91 (d, 6.1)	7c-OH		8.97 (s)
1d	22.8	0.86 (d, 6.2)	7d	102.1	6.36 (s)
1e	31.2	2.64 (s)	7e	157.1
2			7e-OH		9.32 (s)
C2			7f	106.4	6.25 (s)
X2	58.9	4.93 (s)	glucose
W2		n/o	G1	101.2	5.25 (d, 7.9)
Z2	71.3	5.18 (s)	G2	78.2	3.52 (o)
Z2-OH		5.98 (s)	G3	77	3.49 (o)
2a	139.8		G3-OH		5.36 (s)
2b	128.6	7.48 (s)	G4	70.1	3.27 (o)
2c	127.2		G4-OH		5.11 (s)
2d	149.9		G5	76.7	3.27 (o)
2e	124.3	7.19 (d, 8.1)	G6	61.2	3.68 (d, 10.7)
					3.52 (o)
2f	127.3	7.55 (d, 7.9)	G6-OH		4.03 (v br s)
3			Vancosamine
C3			V1	96.7	5.23 (o)
X3	51	4.23 (o)	V2	33.2	1.90 (br d, 8.8)
					1.72 (br d, 13.6)
W3		5.56 (v br s)	V3	53.9
3a		2.57 (o)	V3-NH2		n/o
		2.16 (dd, 15.3, 6.8)
C3'			V4	70.7	3.18 (s)
C3'-NH2		7.06 (s)	V4-OH		5.47 (s)
4			V5	63.1	4.68 (q, 6.4)
C4	169.1		V6	16.8	1.07 (d, 6.2)
X4	55	5.76 (d, 7.3)	V7	22.3	1.30 (s)
W4		n/o	Linker
4a	134.8		L1 (CH2-NH)	38.7	3.27 (o)
4b	107.4	5.60 (s)	L2	68.7	3.49 (o)
4c	152.6		L3	69.7	3.52 (o)
4d	131.9		L4	69.6	L3-L6
4e	151.2		L5	69.5
4f	104.6	5.18 (s)	L6
5			L7	68.9	3.80 (t, 5.3)
C5			L8-Tz1Tz	49.3	4.48 (t, 5.3)
X5	53.7	4.44 (d, 3.8)	NH-L1		7.90 (s)
W5		8.68 (s)	1Tz	144.9
5a	126.2		2Tz	123.1	7.87 (s)
5b	135.6	7.19 (s)	N1		8.29 (t, 5.7)
5c	121.9		N2		8.23 (t, 5.4)
5d	155.1		C1	171.9
5d-OH		8.97 (s)	C2	171.8
5e	116.4	6.70 (d, 8.5)	A1	34.1	4.28 (d, 5.6)
5f	125.3	6.75 (d, 9.0)	A2	35	2.10-2.06 (m)
6			A3	24.9	1.47-1.45 (m)
C6			A4	24.8	1.47-1.45 (m)
X6	62	4.20 (d, 11.0)	A5	34.8	2.10-2.06 (m)
W6		6.68 (d, 12.0)	A6	27.7	3.83 (dd, 5.6, 2.4)
Z6	71.4	5.23 (s)	A7	81.3
Z6-OH		5.86 (s)	A8	72.8	3.07 (t, 2.5)
6a	142.5		Carbonyl
6b	127.4	7.86 (s)		170.5
6c	126.3			170.4
6d	148.1			170.2
6e	123.4	7.34 (d, 8.3)		169.1
6f	127.4	7.46 (d, 8.8)		168
				167.8
