# Supplementary material for: Synthesis of vancomycin fluorescent probes that retain antimicrobial activity, identify Gram-positive bacteria, and detect Gram-negative outer membrane damage
Source: Commun Biol. 2023 Apr 14;6:409. doi: 10.1038/s42003-023-04745-x (PMC10102067; doi:10.1038/s42003-023-04745-x)
Supplement: Supplementary file 5 — Supplementary Data 2 [file 42003_2023_4745_MOESM5_ESM.xlsx]

## Sheet: Figure 2A
	E.coli(Blue Channel)				E.coli (Green Channel)				S. aureus(Blue Channel)				S. aureus(Green Channel)
Control	192.54	139.32	545.6		218.82	345.18	336.72		636.6	500.03	489.23		886.68	1047.76	924.6
Probe 7	1052.94	339.92	716.16		5332.08	6383.22	4764.69		698.88	740.7	737.02	517.92	529819	513709	507918	544101
Probe 8	29042.6	32516.4	11636		852.84	351.12	206.5		636418	616538	634173	555044	1034.27	1573.2	2285.92	1017
Probe 9	1162.12	298.62	572.76		9497.65	7955.64	7937.96		983.93	1947.33	459.2	305.1	429914	396255	454113	437765

## Sheet: Figure 2B
Data Set	Input Gate	X Parameter	Y Parameter	Gate	Number	%Gated	X-GMean	Y-GMean
16-GP_01+SYTO60+Probe 9	[S.aureus]	Probe 9 FITC-A	SYTO60 APC-A	All	36127	100	3328.05	31157.7
16-GP_01+SYTO60+Probe 9	[S.aureus]	Probe 9 FITC-A	SYTO60 APC-A	--	3428	9.49	15.65	28.64
16-GP_01+SYTO60+Probe 9	[S.aureus]	Probe 9 FITC-A	SYTO60 APC-A	-+	894	2.47	22.18	1393.06
16-GP_01+SYTO60+Probe 9	[S.aureus]	Probe 9 FITC-A	SYTO60 APC-A	+-	349	0.97	2622.32	75.74
16-GP_01+SYTO60+Probe 9	[S.aureus]	Probe 9 FITC-A	SYTO60 APC-A	++	31456	87.07	6913.59	78087.7
Data Set	Input Gate	X Parameter	Y Parameter	Gate	Number	%Gated	X-GMean	Y-GMean
8-GP_13+SYTO 60+Probe 9	[S. pneumoniae]	Probe 9 FITC-A	SYTO60 APC-A	All	37689	100	2776.08	24253.3
8-GP_13+SYTO 60+Probe 9	[S. pneumoniae]	Probe 9 FITC-A	SYTO60 APC-A	--	2627	6.97	18.64	20.93
8-GP_13+SYTO 60+Probe 9	[S. pneumoniae]	Probe 9 FITC-A	SYTO60 APC-A	-+	228	0.6	52.1	1281.56
8-GP_13+SYTO 60+Probe 9	[S. pneumoniae]	Probe 9 FITC-A	SYTO60 APC-A	+-	875	2.32	1610.58	56.17
8-GP_13+SYTO 60+Probe 9	[S. pneumoniae]	Probe 9 FITC-A	SYTO60 APC-A	++	33959	90.1	4263.28	49993.9
Data Set	Input Gate	X Parameter	Y Parameter	Gate	Number	%Gated	X-GMean	Y-GMean
S. epidermidis+SYTO60 + Probe 9	[S. epidermidis]	Probe 9 FITC-A	SYTO60 APC-A	All	38464	100	4151.07	66942.4
S. epidermidis+SYTO60 + Probe 9	[S. epidermidis]	Probe 9 FITC-A	SYTO60 APC-A	--	1217	3.16	18.13	30.47
S. epidermidis+SYTO60 + Probe 9	[S. epidermidis]	Probe 9 FITC-A	SYTO60 APC-A	-+	524	1.36	31.25	1728.83
S. epidermidis+SYTO60 + Probe 9	[S. epidermidis]	Probe 9 FITC-A	SYTO60 APC-A	+-	648	1.68	1883.57	68.61
S. epidermidis+SYTO60 + Probe 9	[S. epidermidis]	Probe 9 FITC-A	SYTO60 APC-A	++	36075	93.79	5433.48	103627
Data Set	Input Gate	X Parameter	Y Parameter	Gate	Number	%Gated	X-GMean	Y-GMean
E.coli+SYTO60+Probe 9	[E.coli]	Probe 9 FITC-A	SYTO60 APC-A	All	37724	100	40.83	71137.6
E.coli+SYTO60+Probe 9	[E.coli]	Probe 9 FITC-A	SYTO60 APC-A	--	761	2.02	14.19	43.38
E.coli+SYTO60+Probe 9	[E.coli]	Probe 9 FITC-A	SYTO60 APC-A	-+	34862	92.41	35.45	82971
E.coli+SYTO60+Probe 9	[E.coli]	Probe 9 FITC-A	SYTO60 APC-A	+-	8	0.02	612.3	61.15
E.coli+SYTO60+Probe 9	[E.coli]	Probe 9 FITC-A	SYTO60 APC-A	++	2093	5.55	630.55	83448.3
Data Set	Input Gate	X Parameter	Y Parameter	Gate	Number	%Gated	X-GMean	Y-GMean
Klebsiella+SYTO60+Probe 9	[Klebsiella]	Probe 9 FITC-A	SYTO60 APC-A	All	37851	100	21.94	1997.42
Klebsiella+SYTO60+Probe 9	[Klebsiella]	Probe 9 FITC-A	SYTO60 APC-A	--	2959	7.82	13.61	102.46
Klebsiella+SYTO60+Probe 9	[Klebsiella]	Probe 9 FITC-A	SYTO60 APC-A	-+	33837	89.4	20.63	2563.31
Klebsiella+SYTO60+Probe 9	[Klebsiella]	Probe 9 FITC-A	SYTO60 APC-A	+-	59	0.16	583.74	201.37
Klebsiella+SYTO60+Probe 9	[Klebsiella]	Probe 9 FITC-A	SYTO60 APC-A	++	996	2.63	599.05	3292.11
Data Set	Input Gate	X Parameter	Y Parameter	Gate	Number	%Gated	X-GMean	Y-GMean
P.aeruginosa+SYTO60+Probe 9	[P.aeruginosa]	Probe 9 FITC-A	SYTO60 APC-A	All	37056	100	37.68	10127.1
P.aeruginosa+SYTO60+Probe 9	[P.aeruginosa]	Probe 9 FITC-A	SYTO60 APC-A	--	1095	2.95	15.12	39.33
P.aeruginosa+SYTO60+Probe 9	[P.aeruginosa]	Probe 9 FITC-A	SYTO60 APC-A	-+	34040	91.86	33.24	11921.2
P.aeruginosa+SYTO60+Probe 9	[P.aeruginosa]	Probe 9 FITC-A	SYTO60 APC-A	+-	15	0.04	560.55	71.86
P.aeruginosa+SYTO60+Probe 9	[P.aeruginosa]	Probe 9 FITC-A	SYTO60 APC-A	++	1906	5.14	589.25	13976.9

## Sheet: Figure 2C
Concentration	S. aureus (ATCC 25923, Control)			S. aureus (ATCC 43300, MRSA)			S. aureus (clinical isolate, MRSA, DRSA)			S. aureus (clinical isolate, MRSA)			S. aureus (NRS 17, GISA)			S. aureus (NRS 1, GISA)			S. aureus (VRS 3b, VRSA)			S. aureus (VRS 4, VRSA)			S. aureus (VRS 1, VRSA)			S. aureus (VRS 10, VRSA)
0 µg/mL	343.9	346.62	342.14	346.44	346.62	347.89	352.96	357.45	351.02	341.88	343.06	338.77	348.54	347.83	356.63	355.27	351.09	353.64	350.8	349.66	350.74	348.25	349.74	348.9	342.31	344.64	346.1	354.46	352.19	350.82
1 µg/mL	418.96	442.27	477.17	512.13	466.38	484.44	798.04	644.48	923.09	552.27	403.87	404.75	564.82	443.73	562.69	1305.26	1593.91	1185.2	390.34	369.58	366.45	370.17	355.38	364.24	347.83	348.54	347.61	384.69	373.43	381.22
8 µg/mL	1032.71	872.99	1191.76	1154.42	1197.63	1100.37	3640.81	3246.35	3636.46	1562.17	720.2	974.66	1980.63	1592.31	3022.44	9112.49	10294.5	10023.7	422.07	420.53	395.38	391.26	366.38	388.74	353.38	350.96	352.53	425.01	394.15	428.2
16 µg/mL	1133.52	987.97	1325.41	1249.13	1363.44	1158.44	4307.87	3269.14	3964.32	2115.26	884.7	1078.85	2741.02	2379.37	2627.14	12499.1	19975.8	10956.6	459.79	446.99	427.14	409.69	374.88	396.73	355.54	356.36	354.86	439.9	417.94	465.36
64 µg/mL	1338.64	1325.82	1500.59	1556.54	1694.99	1368.55	7071.47	5215.19	4718.26	2958.71	1074.37	1468.98	4076.2	3566.35	4479.26	19332.8	20735	17602.5	540.07	532.74	501.86	448.94	410.81	430.2	366.08	367.77	372.78	495.53	495.63	545.19

## Sheet: Figure 3G
Distance (nm)	Nucleic acid	Membrane	Peptidoglycan
0	10514	13084	12509
20.3125	10344	13012	12255
40.625	10117	12901	11886
60.9375	9918	12911	11852
81.25	9726	12966	12061
101.562	9543	13186	12951
121.875	9490	13462	14183
142.188	9587	13850	15784
162.5	9870	14360	17513
182.812	10506	15533	19648
203.125	10506	15533	19648
223.438	11251	16324	20455
243.75	12455	17784	20735
264.062	13674	18494	20365
284.375	15103	19025	19741
304.688	17370	19641	18673
325	19325	19472	17604
345.312	21331	19004	16383
365.625	24377	18170	14763
385.938	26342	17146	13719
406.25	28033	16034	12975
426.562	30837	14650	12712
446.875	31830	13554	12759
467.188	32199	12583	12983
487.5	31931	11774	13267
507.812	31903	10960	13804
528.125	30308	10607	13936
548.438	28459	10467	13981
568.75	26018	10674	14021
589.062	23989	10968	13977
609.375	23989	10968	13977
629.688	21246	11895	14084
650	19696	12344	14161
670.312	18448	12679	14220
690.625	16699	13899	14168
710.938	16155	13896	13983
731.25	15915	13711	13744
751.562	15579	14333	13358
771.875	16061	13793	13133
792.188	16823	13265	12937
812.5	17861	12806	12783
832.812	19261	12738	12675
853.125	20655	12357	12735
873.438	22083	12080	12899
893.75	23216	11894	13111
914.062	24241	11690	13312
934.375	25137	11537	13502
954.688	25542	11347	13610
975	26260	11311	13725
995.312	26930	11354	13792
1015.62	26512	11289	13684
1035.94	27048	11445	13634
1056.25	27375	11675	13511
1076.56	26891	12035	13121
1096.88	26541	12420	12943
1117.19	25704	12856	12793
1137.5	24349	13357	12736
1157.81	22214	14281	12871
1178.12	20071	15005	13259
1198.44	17777	15799	13918
1218.75	15062	17114	15179
1239.06	13109	17835	16608
1259.38	11512	18384	18380
1279.69	9893	18915	20779
1300	9074	18771	22209
1320.31	8540	18334	22750
1340.62	8120	17461	21903
1360.94	8101	16582	20100
1381.25	8235	15682	17845
1401.56	8502	14596	15038
1421.88	8502	14596	15038
1442.19	8813	13913	13294
1462.5	9133	13356	12044
1482.81	9520	12812	11075
1503.12	9816	12519	10838
1523.44	10094	12317	10918
1543.75	10425	12202	11262

## Sheet: Figure 3H
Distance (nm)	TMP probe 17	Membrane	Peptidoglycan
0	31	510	1992
20.3125	402	1972	4407
40.625	957	2440	5410
60.9375	2354	4309	7647
81.25	4149	6645	9394
101.562	4954	8287	9112
121.875	5171	9474	7696
142.188	4810	10132	4680
162.5	3929	9932	2479
182.812	2540	8905	326
203.125	1301	7651	0
223.438	198	6225	0
243.75	0	4306	0
264.062	0	2945	0
284.375	0	2581	0
304.688	0	1423	0
325	0	491	0
345.312	0	0	0
365.625	44	0	0
385.938	1013	0	0
406.25	2031	17	0
426.562	3071	224	0
446.875	4669	1027	0
467.188	5405	1549	0
487.5	6495	2178	0
507.812	6931	2465	0
528.125	6931	2465	0
548.438	7687	2587	0
568.75	8005	2528	0
589.062	8193	2263	0
609.375	8213	2008	0
629.688	8068	1727	0
650	7190	1491	0
670.312	6549	1302	0
690.625	4817	1173	0
710.938	3611	1059	0
731.25	2185	978	0
751.562	297	826	0
771.875	297	826	0
792.188	0	674	0
812.5	0	841	0
832.812	0	1133	0
853.125	0	1594	0
873.438	0	2286	0
893.75	244	3500	0
914.062	1384	4613	0
934.375	2444	5778	0
954.688	3428	7345	0
975	3831	8078	848
995.312	3676	8412	3225
1015.62	3676	8412	3225
1035.94	3371	7951	5071
1056.25	2306	6493	6611
1076.56	1660	5057	6857
1096.88	341	2798	5400
1117.19	63	1333	3764
1137.5	0	308	1928

## Sheet: Figure 3I
Distance (nm)	Linezolid probe 18	Membrane	Peptidoglycan
0	0	0	345
20.3125	0	0	4119
40.625	0	707	7357
60.9375	1483	2517	11402
81.25	2993	3956	12983
101.562	5476	5735	12726
121.875	6588	6690	10768
142.188	7168	6971	9815
162.5	7640	7322	6975
182.812	7607	7071	3524
203.125	7137	6279	1872
223.438	6297	4875	696
243.75	5510	3544	445
264.062	4401	1921	380
284.375	4401	1921	380
304.688	3230	478	397
325	1826	0	218
345.312	731	0	94
365.625	0	0	53
385.938	0	0	0
406.25	0	0	147
426.562	0	0	0
446.875	0	0	0
467.188	0	0	0
487.5	0	0	21
507.812	0	0	151
528.125	0	0	360
548.438	0	0	105
568.75	0	0	0
589.062	0	0	0
609.375	0	0	0
629.688	224	0	0
650	1971	0	0
670.312	4896	0	0
690.625	6090	0	0
710.938	7968	0	0
731.25	8418	0	0
751.562	9237	322	0
771.875	9374	793	0
792.188	9796	2358	0
812.5	9014	2814	0
832.812	8512	4428	552
853.125	7199	4810	895
873.438	6655	6250	2911
893.75	6655	6250	2911
914.062	6164	7343	5610
934.375	5541	7436	6860
954.688	4870	7687	10209
975	4387	7345	11745
995.312	2943	6479	13760
1015.62	2228	5638	14408
1035.94	234	3957	12513
1056.25	234	3957	12513
1076.56	0	2121	8103
1096.88	0	1124	5793
1117.19	0	0	903

## Sheet: Figure 4I
Drug Concentration	Tachyplesin-1				Arenicin-3				Polymyxin B				Colistin				Citropin				Octapeptin C4				Gentamicin sulfate			Trimethoprim			Erythromycin				Blank									100% Isopropanol
0 µg/mL																																			6.42	14.82	10.13	6.6	6.12	6.5	10.08	9.9		96.69	95.55	88.11	88.83	97.13
0.125 µg/mL	16.78	12.35	5.18		10.86	6.95	8.44		9.55	8.73	5.86		8.75	7.66	6.09		7.41	8.09	5.61		10.76	6.23	5.27		8.27	10.03		6.76	7.88		7.05	5.73
1 µg/mL	68.44	26.92	22.5		15.21	9.92	7.32		16.79	12.88	6.44		12.89	8.96	9.46		11.34	7.24	6.12		10.16	6.2	5.11		13.93	11.15		6.47	6.33		6.31	6.78
2 µg/mL	61.1	30.23	62.73		42.21	26.39	38.62		21.77	29.69	17.57		25.03	15.72	13.73		10.57	9.67	5.62		9.29	6.44	4.59		9.14	8.45		7.65	7.03		6.17	7.13
4 µg/mL	45.25	24.75	36.67		51.73	40.79	61.76		46.1	34.7	48.62		53.92	31.98	46.37		11.4	10.43	6.75		9.35	9.73	6.33		7.11	9.72		6.31	7.62		7.08	5.95
8 µg/mL	44.73	29.41	30.13		47.89	43.9	60.55		67.26	52.01	83.25		53.34	37.22	74.54		13.78	11.61	8.49		16.8	13.05	7.04		7.99	7.5		6.96	7.96		5.64	7.58
16 µg/mL	71.74	79.07	80.99		56.53	46.36	48.91		68.78	63.84	81.9		64.49	45.79	81.93		16.97	16.45	11.11		13.41	14.24	12.32		7.17	9.21		8.17	5.39		6.35	6.28
32 µg/mL	94.27	92.01	91.53		66.82	51.65	65.22		73.65	68.32	77.22		63.28	62.65	85.73		23.21	25.47	16.68		14.4	22.26	15.56		8.02	5.44		5.99	6.29		6.15	6.18
64 µg/mL	95.61	94.45	89.58		65.57	48.09	48.74		82.08	77.26	81.09		66.38	64.67	82.37		38.18	42.31	35.78		35.45	47.05	33.91		5.64	8.43		7.92	5.96		6.4	7.21
128 µg/mL	95.9	73.64	97.01		38.51	35.66	49.99		75.37	80.96	89.98		73.97	66.27	81.48		54.41	41.67	39.34		61.6	68.99	48.1		5.65	6.2		5.69	8.91		6.58	6.33

## Sheet: Figure 4J
Drug Concentration	Polymyxin B				Colistin				Citropin				Octapeptin C4				Blank									Tachyplesin-1				Arenicin-3				Gentamicin sulfate			Trimethoprim			Erythromycin
0 µg/mL																	14.72	16.25	12.4	14.67	8.62	9.41	7.77	8.01
0.125 µg/mL	18.65	22.03	9.87		18.7	21.41	9.26		20.21	19.22	8.53		25.9	13.53	8.54											16.26	15.13	8.45		14.7	11.86	10.82		6.41	7.65		6.67	8.23		8.22	6.74
1 µg/mL	39.51	24.99	9.98		32.67	21.78	13.49		30.25	19.33	9.86		22.4	12.87	8.32											40.89	33.23	12.56		22.88	17.26	9.85		8.97	8.23		7.02	8.09		8.33	8.02
2 µg/mL	48.55	68.25	16.92		51.82	35.87	25.82		28	22.59	9.37		21.07	12.67	7.73											57.33	36.17	38.43		43.24	32.65	26.33		6.68	7.14		6.86	7.14		7.27	9.02
4 µg/mL	37.67	34.93	55.28		51.11	49.74	50.11		29.18	24.42	12.72		19.82	20.75	9.36											28.45	26.59	22.36		59.27	44.9	53.83		6.73	6.6		6.79	7.04		7.98	7.43
8 µg/mL	53.36	46.57	52.7		45.89	33.53	41.96		33.68	28.16	22.46		35.72	19.56	8.9											23.31	36.56	23		52.09	38.58	58.07		6.53	6.35		6.76	7.47		6.99	8.41
16 µg/mL	49.28	50.07	32.55		47.14	35.17	37.48		34.79	30.58	29.55		17.95	12.12	10.66											52.99	59.96	48.99		51.84	38.26	37.29		5.9	6.51		7.26	6.65		7.52	8.2
32 µg/mL	53.91	49.61	30.92		49.33	33.63	34.87		36.27	33.41	31.97		15	16.96	15.21											90.88	78.15	66.63		53.52	34.34	44.18		5.76	5.64		6.71	7.06		9.54	9.17
64 µg/mL	78.59	57.64	35.65		45.28	34.73	36.91		32.35	27.61	26.65		41.01	39.22	27.55											98.33	99.78	71.74		50.79	42.12	44.33		5.34	6.58		8.09	8.12		7.56	10.78
128 µg/mL	68.07	67.14	52.16		60.28	40.39	38.53		29.22	17.06	17.81		47.31	41.48	25.38											100	100	100		89.97	90.68	73.22		5.37	5.38		7.03	6.99		7.97	9.74

## Sheet: Figure 4K
Time (s);1867-1;1867-2-1;1867-2-2;1867-3-1-1;1867-3-2-1;1867-3-2-2;1867-4-1;1867-4-2;1872-1;1872-2;1872-3-1-1;1872-3-1-2;1872-3-2;1872-4-1;1872-4-2;1872-5-1;1872-5-2;1873-1-1;1873-1-2;1873-2-1;1873-2-2;1873-3-1;1873-3-2;1873-4-1;1873-4-2;1873-5;1873-6;1873-7;1874-1-1-1;1874-1-1-2;1874-1-2;1874-2-1;1874-2-2;1874-3-1;1874-3-2-1;1874-3-2-2;1875-1;1875-2;1875-3-1-1;1875-3-1-2;1875-3-2-1;1875-3-2-2;18…
0;0;0;;0;;;0;;0;0;;;;0;;0;;0;;0;;0;;0;;0;0;0;0;;;0;;0;;;0;0;0;;;;0;;;;0;;0;;0;;;;0;;0;;0;;;;0;;0;;0;;0;;;0;;0;;0;;0;;0;;;0;;0;;0;;0;;0;;0;;0;;0;;;;0;0;0;;0;;;0;;0;;;;0;;0;;;0;;0;;0;;0;;0;;;0;;;;0;0;;0;;0;;0	000;;;;0;;0;;;0;;0	000;;0	000;;0;;0;;;;0;0	000;;0;;0;;;;0;;;;0;;0;;;0;;0;;0	000;0;;0;0;;0;;0;;;0;;0;;0;;;0;;0;;0;;0;0;;0;;0;;0;;0;;0;;;0;;;0;0;0;;0;;;;0;;0;0;0;;0;0;
847;0;0;;0;;;0;;0;0;;;;0;0;0;0;0;;0;;0;;0;;0;0;0;0;;;0;;0;;;0;0;0;;0;;0;0;;;0;;0;;0;;;;0;0;0;;0;;;;0;;0;;0;;0;;;0;;0;;0;;0;;0;;;0;;0;;0;;0;;0;;0;;0;;0;;;;0;0;0;;0;;;0;;0;;;;0;;0;;;0;;0;;0;;0;;0;;0;0;;0;;0;0;;0;;0;;0	000;;0;;0;;0;;;0;;0	000;;0	000;;0;;0;;0;;0;0	000;;0;;0;;;;0;;;;0;;0;0;;0;;0;;0	000;0;;0;0;;0;;0;;;0;0;0;0;0;;;0;;0;;0;;0;0;;0;;0;;0;;0;;0;0;;0;;;0;0;0;;0;;;;0;;0;0;0;;0;0;
1655;0;0;;0;;;0;;0;0;;;;0;0;0;0;0;;0;;0;;0;;0;0;0;0;;;0;;0;;;0;0;0;;0;;0;0;;;0;;0;;0;;;;0;0;0;;0;;;;0;;0;;0;;0;;;0;;0;;0;;0;;0;;;0;;0;;0;;0;;0;;0;;0;;0;;;;0;0;0;;0;;;0;;0;;;;0;;0;;;0;;0;;0;;0;;0;;0;0;;0;;0;0;;0;;0;;0	000;;0;;0;;0;;;0;;0	000;;0	000;;0;;0;;0;;0;0	000;;0;;0;;;;0;;0;;0;0;0;0;;0;0;0;;0	000;0;;0;0;;0;;0;;;0;0;0;0;0;;;0;;0;;0;;0;0;;0;0;0;0	000;0;;0;;0;0;;0;;0	00;0;0;0;;0;;0;;0;;0;0;0;;0;0;
2500;0;0;;0;0;;0;;0;0;0;;0;0;0;0;0;0;0;0;;0;;0;;0;0;0;0;;;0;;0;;;0;0;0;;0;;0;0;;;0;;0;;0;;0;;0;0;0;;0;;0;;0;;0;;0;0;0;;;0;;0;;0;;0;;0;;;0;;0;;0;;0;;0;;0;;0;;0;;;;0;0;0;;0;;;0;;0;;0;;0;0;0;;;0;;0;;0;;0;;0;;0;0;;0;;0;0;;0;;0;;0	000;;0;;0;0;0;;;0;0;0	000;0	000;0	000;0	000;0;;0;;0;;0;0	000;0;0;0;0;;0;;0;;0;;0;0;0;0;;0;0;0;;0	000;0;;0;0;;0;0;0;0;;0;0;0;0;0;0	000;;0;0;0;;0;;0;0;;0;0;153;172	040;0;;0;;0;0;;0;;0	00;0;0;0;0;0;;0;;0;0;0;0;0;;0;0;
3177;0;0;;0;0;;0;0;0;0;0;;0;0;0;0;0;0;0;0;;0;;0;;0;0;0;0;;0;0;;0;;;0;0;0;0;0;;0;0;;;0;;0;;0;;0;;0;0;0;;0;;0;;0;0;0;;0;0;0;;;0;;0;;0;;0;;0;;;0;;0;;0;;0;0	000;0;;0;;0;;0;;;;0;0;0;;0;;;0;0;0;;0;;0;0;0;;0	000;0;;0;;0;;0;0	000;0;;0;0;;0;;0;0;;0;;0;0;0	000;;0;;0;0;0;0	000;;0;0;0	000;0	000;0	000;0	000;0;;0;;0;0;0;0	000;0;0;0;0;;0;;0;;0;;0;0;0;0;;0;0;0;;0	000;0;;0;0;0;0;0;0;0;;0;0;0;0;0;0	000;;0;0;0;;0;;0;0;;0;0;264;307	844;0;;0;;0;0;;0;;0	00;0;0;0;0;0;;0;;0;0;;0;0;;0;0;
3685;0;0;;0;0;;0;0;0;0;0;;0;0;0;0;0;0;0;0;;0;;0;0;0;0;0;0;;0;0;;0;0;;0;0;0;0;0;;0;0;;;0;;0;;0;;0;;0;0;0;0	000;0;;0;;0;0;0;0;0;0;0;0	000;0;0;0	000;0;;0;;0;;0;;;0;;0;;0;0	000;0;0	000;0;0;0;;0;;0;;0;;0;0;0;;0;;;0;0;0;;0;;0;0;0;;0	000;0;;0;;0;;0;0	000;0;;0;0;;0;;0;0;;0;0;0;0;0	000;0;0;0;0;0;0;0	000;;0;0;0	000;0	000;0	000;0	000;0;0;0;;0;0;0;0	000;0;0;0;0;;0;;0;;0;;0;0;0;0;;0;0;0;0;0	000;0;0;0;0;0;0;0;0;0;;0;0;0;0;0;0	000;;0;0;0;;0;;0;0;;0;0;290;318	719;0;;0;;0;0;;0;0	000;0	00;0;0;0;0;0;;0;;0;0;0;0;0;;0;0;0
4023;0;0;;0;0;;0;0;0;0;0;;0;0;0;0;0;0;0;0;;0;;0;0;0;0;0;0;;0;0;;0;0;;0;0;0;0;0;;0;0;0;;0;;0;;0;;0;;0;0;0;0	000;0;;0;;0;0;0;0;0;0;0;0	000;0;0;0	000;0;0;0;;0;;0;0	000;;0;;0;;0;0	000;0;0	000;0;0;0;0;0;;0;;0;;0;0;0;;0;;;0;0;0;;0;;0;0;0;;0	000;0;;0;;0;;0;0	000;0;;0;0;;0;;0;0;;0;0;0;0;0	000;0;0;0;0;0;0;0	000;;0;0;0	000;0	000;0	000;0	000;0;0;0;;0;0;0;0	000;0;0;0;0;;0;;0;;0;;0;0;0;0;;0;0;0;0;0	000;0;0;0;0;0;0;0;0;0;;0;0;0;0;0;0	000;;0;0;0;;0;;0;0;;0;0;374;383	912;0;;0;;0;0;;0;0	000;0	00;0;0;0;0;0;;0;;0;0;0;0;0;;0;0;0
5525;0;0;;0;0;;0;0;0;0;0;;0;0;0;0;0;0;0;0;0;0;0;0;0;0;0;0;0;;0;0;0	000;0;0;;0;0;0;0;0;0;0;0;0;;0;0;0;0;0;;0;0	000;0;0;0;0	000;0;0;0;0;0;0;0;0;0;0;138;0	000;0;287;0	000;0;0;0;0;0;0	000;168;0	000;;0;0;0;;0;0	000;150;134	802;0;0;0;0;0;;0;;0;;0;0;0;0;0;;0	000;0;0;0;;0;;0;0;0;;0	000;0;0;0;0	000;0;0	000;0;0	000;0;;0;0;0;0;;0;0;;0;0;0;0;0	000;0;0;0;0;0;0;0	000;;0;0;0	000;0	000;0	000;0	000;0;0;0;0;0;0;0;0	000;0;0;0;0;;0;;0;;0;;0;0;0;0;;0;0;0;0;0	000;0;0;0;0;0;0;0;0;0;;0;0;0;0;0;0	000;0;0;0;0;;0;;0;0;;0;0;222;285	236;0;;0;;0;0;0;0;0	000;0	00;0;0;0;0;0;;0;;0;0;0;0;0;;0;0;0
6033;0;0;;0;0;;0;0;0;0;0;;0;0;0;0;0;0;0;0;0;0;0;0;0;0;0;0;0;;0;0;0	000;0;0;;0;0;0;0;0;0;0;0;0;;0;0;0;0;0;0;0;0	000;0;0;0;0	000;0;0;0;0;0;0;0;0;0;0;156;0	000;0;321;0	000;0;0;0;0;166;285	829;199;0	000;;0;0;0;;0;0	000;130;138	366;0;0;0;0;0;0;0;;0;;0;0;0;0;0;;324	008;0;0;0;;0;;0;0;0;;0	000;0;0;0;0	000;0;0	000;0;0	000;0;;0;0;0;0;;0;0;0	000;0;0;0;0;0	000;0;0;0;0;0;0;0	000;;0;0;0	000;0	000;0	000;0	000;0;0;0;0;0;0;0;150	468;0;0;0;0;;0;;0;;0;;0;0;0;0;;0;0;0;0;0	000;0;0;0;0;0;0;0;0;0;;0;0;0;0;0;0	000;0;0;0;0;;0;0;0;0;0;0;0;384;457	130;0;;0;;0;0;0;0;0	000;0	00;0;0;0;0;0;;0;;0;0;0;0;0;;0;0;0
6878;0;0;0;0;0;;0;0;0;0;0;;0;0;0;0;0;0;0;0;0;0;0;0;0;0;0;0;0;;0;0;0	000;0;0;;0;0;0;0;0;0;0;0;0;;0;0;0;0;0;0;0;0	000;0;0;191;0	000;0;0;0;0;0;0;0;0;0;0;141;0	000;0;324;171	443;0;0;0;0;260;403	218;200;0	000;;0;0;0;;0;162	613;154;166	298;0;0;0;0;0;0;0;;0;;0;0;0;0;0;;350	875;0;0;0;;0;;0;0;0;0;0	000;0;0;0;0	000;0;0	000;0;0	000;0;0;0;0;0;0;0	000;0;0;159	948;0;0;0;0;0	000;0;0;0;0;0;0;0	000;;0;0;0	000;0	000;0	000;0	000;0;0;0;0;0;0;0;286	379;0;0;0;0;;0;;0;0;0;0;0;0;0;0;0;0;0;0;0;277	819;0;0;0;0;0;0;0;0;0;;0;0;0;0;0;0	000;0;0;0;0;;0;0;0;0;0;0;0;474;585	628;0;0;0;0;0;0;0;0;0	000;;0;0;0;0;0;;0;;0;0;0;0;0;;0;0;0
7385;0;0;0;0;0;;0;0;0;0;0;;0;0;0;0;0;0;0;0;0;0;0;0;0;0;0;0;0;;0;0;0	000;0;0;0;0;0;0;0;0;0;0;0;0;;0;0;0;0;0;0;0;0	000;0;0;268;242	958;233;0;0;0;0;0;0;0;0;0;166;0	000;0;368;171	027;0;0;0;0;341;387	572;416;203	826;;0;0;0;;160;193	743;168;175	298;0;0;0;0;0;0;0;;0;;0;0;0;0;0;;308	712;0;0;0;;0;0;0;0;0;0;0	000;0;0;0;0	000;0;0	000;0;190	627;0;0;0;0;0;0;0	000;0;0;259	050;;;;;;;;;;;;;;;;;;;;;;;;;;;;;;;;;;;;;;;;;;;;;;;;;;;;;;;;;;;;;;;;;;;;;;;;;;;;;;;;;;;;;;;;;;;;;;;;;;;;;;;;;
8447;0;0;0;0;0;;0;0;0;0;0;;0;0;0;0;0;0;0;0;0;0;0;0;0;0;0;0;0;;0;0;0	000;0;0;0;0;0;0;0;0;0;0;0;0;0;0;0;0;0;0;0;0;0	000;0;0;257;292	617;265;0;0;0;0;0;0;0;0;0;185;0	000;0;466;199	662;0;0;0;0;407;490	800;481;226	500;;0;0;0;;168;191	958;266;346	465;0;0;0;0;0;0;0;;0;0;0;0;167;0;0;;378	675;0;0;0;0;0;0;0;0;0;0;270	404;0;0;161;165	122;0;139	956;0;304	013;0;0;0;0;0;133;0	000;0;0;222	995;0;0;0;0;0	000;0;0;0;0;0;0;0	000;;0;0;263	599;350	110;284	263;73	412;0;0;0;0;0;0;0;297	567;0;0;0;0;0;0;0;0;0;0;0;0;0;0;0;0;0;0;0;0;294	602;0;0;0;0;0;0;0;0;0;0;0;0;0;0;0;0	000;0;0;0;0;;0;0;0;0;0;0;0;540;592	125;0;0;0;0;0;0;0;0;0	000;0	00;0;0;0;0;0;0;0;0;0;0;0;0;0;;0;0;0
9125;0;0;0;0;0;;0;0;0;0;0;;0;0;0;0;0;0;0;0;0;0;0;0;0;0;0;0;0;;0;0;0	000;0;0;0;0;0;0;0;0;0;0;0;0;0;0;0;0;0;0;0;0;0	000;0;0;249;294	207;253;0;0;0;0;0;0;0;0;0;177;0	000;0;455;220	378;0;0;0;0;377;465	627;459;220	913;;0;0;0;0	000;203;146	417;221;423	191;0;0;0;0;0;0;0;0;0;0;0;0;200;0;0;;411	674;0;0;0;0;0;0;0;0;0;0;389	826;0;0;179;179	947;0;154	452;192;344	093;0;0;0;0;0;217;0	000;0;0;251	836;0;0;0;0;0	000;0;0;0;0;0;0;0	000;;0;0;318	125;436	611;336	861;88	537;0;0;0;0;0;0;;348	992;0;0;0;0;0;0;0;0;0;0;0;0;0;0;0;0;0;0;0;0;404	954;0;0;0;0;0;0;0;0;0;0;0;0;0;0;0;0	000;0;0;0;0;;0;0;0;0;0;0;0;511;780	129;0;0;0;0;0;0;0;0;0	000;0	00;0;0;0;0;0;0;0;0;0;0;0;0;0;;0;0;0
9801;0;0;0;0;0;0;0;0;0;0;0;0;0;0;0;0;0;0;0;0;0;0;0;0;0;0;0;0;0;;0;143;182	640;148;0;0;0;0;0;0;0;0;0;0;0;0;0;0;0;0;0;0;151;130	914;0;0;275;257	737;269;0;0;0;0;0;0;0;0;0;173;158	247;0;440;182	137;0;0;0;0;367;476	105;453;191	820;;0;0;395;373	361;181;196	422;214;395	540;0;0;0;0;0;0;0;0;0;0;0;0;236;0;0;0;393	121;0;0;0;0;0;0;151;0;0;0;260	766;0;0;237;161	152;0;193	798;370;340	576;0;0;0;0;0;180;188	515;0;0;207	348;0;0;0;0;0	000;0;0;0;0;0;0;0	000;0;0;0;345	849;421	780;346	544;0	000;0;0;0;0;0;0;0;332	952;0;0;0;0;0;0;0;0;0;0;0;0;0;0;0;0;0;0;0;0;474	504;0;0;0;0;0;0;0;0;0;0;0;0;0;0;0;323	176;0;0;0;0;0;;;0;0;0;0;0;720;739	094;0;0;0;0;0;0;0;0;0	000;0	00;0;0;0;0;0;0;0;0;0;0;0;0;0;;0;0;0
10139;0;0;0;0;0;0;0;0;0;0;0;0;0;0;0;0;0;0;0;0;0;0;0;0;0;0;0;0;0;0;0;190;183	022;164;0;0;0;0;0;0;0;0;0;0;0;0;0;0;0;0;0;0;193;183	108;0;0;274;351	657;355;0;0;0;0;0;0;0;0;0;294;211	063;0;558;239	348;0;0;0;0;382;532	996;605;220	137;;0;0;463;419	928;211;185	713;249;437	485;0;0;0;0;0;0;0;0;0;0;0;0;227;0;0;0;390	356;0;0;0;0;0;0;169;0;0;0;378	372;224;0;325;217	067;0;192	852;334;359	706;0;0;0;0;0;239;273	320;0;0;253	277;0;0;0;0;116	006;0;0;0;0;0;0;189	255;0;0;0;420	106;468	684;416	298;0	000;0;0;0;0;0;0;0;359	468;0;0;0;0;0;0;0;0;0;0;0;0;0;0;0;0;0;0;0;0;443	641;0;0;;0;0;0;0;0;0;0;0;0;0;0;0;273	888;0;0;0;0;0;;;0;0;0;0;0;824;832	987;0;0;0;0;0;0;0;0;0	000;0	00;0;0;0;0;0;0;0;0;0;0;0;0;0;;0;0;0

## Sheet: Figure 4L
Time (s);1868-1;1868-2;1868-3;1868-4;1865-5;1865-5_2;1868-6;1868-6_2;1868-7;1868-8;1868-9;1868-10;1869-1;1869-2;1869-3;1869-4;1869-5;1869-6;1869-7;1869-8;1869-9;1869-10;1870-1;1870-1_2;1870-2;1870-2_2;1870-3;1870-3_2;1870-4;1870-4_2;1870-5;1870-6;1870-7;1870-7_2;1872-1;1872-2;1872-3;1872-4;1872-5;1872-6;1872-7;1872-8;1872-9;1872-10;1874-1;1874-1_2;1874-2;1874-2_2;1874-3;1874-3_2;1874-4;1874-4_2;1…
0;0;0	000;0	000;0	000;0;0;0	000;0	000;0;0	000;0	000;0	000;0	000;0	000;0	000;0	000;0;0;0	000;0	000;0	000;0	000;0;0;0	000;0	000;0	000;0	000;0	000;0;0;0	000;0;0	000;0;0	000;0	000;0;0	000;0	000;0	000;0	000;0	000;0	000;0;0	00;0	000;0	000;0;0	000;0;0	000;0	000;0	000;0;0;0	000;0	000;0;0	000;0	000;0	000;0	000;0	000;0;0;0	000;0	000;0	000;0	000;0;0
1954;0;0	000;0	000;0	000;0;0;0	000;0	000;0;0	000;0	000;0	000;0	000;0	000;0	000;0	000;0;0;0	000;0	000;0	000;0	000;0;0;0	000;0	000;0	000;0	000;0	000;0;0;0	000;0;0	000;0;0	000;0	000;0;0	000;0	000;0	000;0	000;0	000;0	000;0;0	00;0	000;0	000;0;0	000;0;0	000;0	000;0	000;0;0;0	000;0	000;0;0	000;0	000;0	000;0	000;0	000;0;0;0	000;0	000;0	000;0	000;0;0
2823;0;0	000;0	000;0	000;0;0;0	000;0	000;0;0	000;28	000;44	000;0	000;0	000;0	000;0	000;0;0;0	000;0	000;0	000;29	000;0;0;0	000;0	000;0	000;0	000;0	000;0;0;0	000;0;0	000;0;0	000;0	000;0;0	000;0	000;0	000;0	000;23	000;28	000;0;0	00;0	000;0	000;0;0	000;0;0	000;0	000;0	000;25;0;0	000;0	000;0;0	000;0	000;0	000;22	000;0	000;0;0;0	000;0	000;0	000;0	000;0;0
3679;0;0	000;0	000;0	000;0;0;0	000;0	000;0;0	000;51	000;64	000;0	000;0	000;0	000;0	000;0;0;0	000;0	000;26	000;202	000;0;0;0	000;0	000;0	000;0	000;0	000;0;0;29	000;51;131	000;0;0	000;0	000;0;0	000;0	000;0	000;0	000;47	000;61	000;0;0	00;0	000;0	000;0;0	000;0;0	000;0	000;0	000;52;0;0	000;0	000;0;0	000;0	000;0	000;28	000;0	000;0;0;0	000;0	000;0	000;0	000;0;0
4536;0;0	000;0	000;0	000;0;0;0	000;0	000;0;73	000;68	000;108	000;0	000;0	000;0	000;0	000;0;0;0	000;48	000;68	000;287	000;0;0;0	000;0	000;0	000;0	000;27	000;29;49;72	000;82;193	000;0;0	000;0	000;0;0	000;0	000;0	000;0	000;117	000;195	000;0;0	00;0	000;0	000;0;0	000;0;0	000;0	000;44	000;131;0;0	000;0	000;0;0	000;22	000;48	000;129	000;0	000;0;0;0	000;0	000;0	000;0	000;31;0
5221;0;0	000;0	000;0	000;0;0;0	000;0	000;53;81	000;64	000;159	000;0	000;0	000;0	000;0	000;0;0;21	000;60	000;87	000;349	000;0;0;0	000;0	000;0	000;0	000;0	000;24;58;74	000;81;248	000;0;0	000;0	000;0;0	000;0	000;0	000;0	000;197	000;256	000;0;0	00;0	000;0	000;0;0	000;0;0	000;31	000;63	000;191;0;0	000;0	000;0;0	000;32	000;186	000;226	000;0	000;0;0;0	000;0	000;0	000;0	000;47;148
6153;0;0	000;0	000;0	000;0;0;0	000;37	000;171;95	000;69	000;162	000;0	000;0	000;0	000;0	000;0;0;49	000;182	000;129	000;420	000;0;0;0	000;0	000;0	000;0	000;0	000;26;61;73	000;84;290	000;0;0	000;0	000;0;0	000;0	000;0	000;35	000;233	000;268	000;0;0	00;0	000;0	000;0;0	000;0;0	000;104	000;129	000;207;0;0	000;0	000;0;0	000;59	000;195	000;239	000;0	000;0;0;0	000;0	000;0	000;54	000;79;157
7184;0;0	000;0	000;0	000;0;0;35	000;89	000;187;85	000;81	000;212	000;0	000;0	000;0	000;0	000;0;32;89	000;251	000;230	000;548	000;0;0;0	000;0	000;0	000;0	000;57	000;74;126;94	000;85;355	000;0;0	000;0	000;0;0	000;0	000;0	000;75	000;298	000;354	000;0;0	00;0	000;0	000;0;0	000;28;41	000;194	000;207	000;237;0;0	000;0	000;0;35	000;165	000;256	000;290	000;0	000;0;0;0	000;0	000;60	000;67	000;142;205
7794;;;;;;;;;;;;;;;;;;;;;;;;;;;;;;;;;;;;;;;;;;;;;;;;;;;;;;;;;;;;;;;;;;;;;;;;;;;;;;;;;;;;;;;0;0;0;0;0;22;27;47;59;187;0;264;239;262;0;0;0;0;24;59;130;194;0;308;0;0;0;0;0;21;117;0;167;198;188;159;63;0;0;0;0;0;29;134;68;56;0;294;0;0;0;0;24;36;35;78;61;107;142;0;0;0;0;32;29;68;273;326;283;0;0;0;0;0;31;33;72;78;85;105;0;237;0;0;0;0;30;64;155;76;89;99;326;0;0;0;0;0;0;0;0;35;73;0;79;0;0;0;26;149;136;237…
8788;0;0	000;0	000;0	000;32;52;167	000;233	000;364;162	000;271	000;321	000;0	000;0	000;0	000;25	000;54;78;104	000;403	000;332	000;846	000;0;0;0	000;0	000;0	000;41	000;63	000;106;232;262	000;185;601	000;0;0	000;0	000;0;0	000;0	000;56	000;112	000;433	000;560	000;0;0	00;0	000;0	000;0;21	000;190;127	000;315	000;333	000;418;0;0	000;0	000;62;76	000;268	000;446	000;456	000;0	000;0;0;0	000;60	000;79	000;88	000;245;306
9509;;;;;;;;;;;;;;;;;;;;;;;;;;;;;;;;;;;;;;;;;;;;;;;;;;;;;;;;;;;;;;;;;;;;;;;;;;;;;;;;;;;;;;;0;0;0;0;0;38;46;98;99;229;297;414;383;339;0;0;23;41;129;145;197;312;0;465;0;0;0;0;0;30;246;300;336;297;279;267;187;0;0;0;0;29;89;172;107;218;0;437;0;0;0;0;41;61;76;194;85;136;197;0;0;0;37;97;110;129;320;482;451;0;0;0;0;33;67;69;176;209;125;108;272;367;0;0;0;45;146;215;281;150;80;113;419;0;0;0;0;0;0;0;57;117…
10717;0;0	000;0	000;55	000;74;100;271	000;407	000;518;328	000;447	000;486	000;0	000;0	000;0	000;55	000;76;78;126	000;527	000;398	000;995	000;0;0;30	000;66	000;54	000;69	000;125	000;158;322;383	000;377;772	000;0;0	000;0	000;45;0	000;59	000;120	000;137	000;713	000;766	000;0;0	00;0	000;0	000;0;65	000;282;199	000;431	000;447	000;557;0;0	000;56	000;95;177	000;398	000;569	000;569	000;0	000;0;0;45	000;77	000;86	000;116	000;293;437
;;;;;;;;;;;;;;;;;;;;;;;;;;;;;;;;;;;;;;;;;;;;;;;;;;;;;;;;;;;;;;;;;;;;;;;;;;;;;;;;;;;;;;;;;;;;;;;;;;;;;;;;;;;;;;;;;;;;;;;;;;;;;;;;;;;;;;;;;;;;;;;;;;;;;;;;;;;;;;;;;;;;;;;;;;;;;;;;;;;;;;;;;;;;;;;;;;;;;;;;;;;;;;;;;;;;;;;;;;;;;;;;;;;;;;;;;
;;;;;;;;;;;;;;;;;;;;;;;;;;;;;;;;;;;;;;;;;;;;;;;;;;;;;;;;;;;;;;;;;;;;;;;;;;;;;;;;;;;;;;;;;;;;;;;;;;;;;;;;;;;;;;;;;;;;;;;;;;;;;;;;;;;;;;;;;;;;;;;;;;;;;;;;;;;;;;;;;;;;;;;;;;;;;;;;;;;;;;;;;;;;;;;;;;;;;;;;;;;;;;;;;;;;;;;;;;;;;;;;;;;;;;;;;
;;;;;;;;;;;;;;;;;;;;;;;;;;;;;;;;;;;;;;;;;;;;;;;;;;;;;;;;;;;;;;;;;;;;;;;;;;;;;;;;;;;;;;;;;;;;;;;;;;;;;;;;;;;;;;;;;;;;;;;;;;;;;;;;;;;;;;;;;;;;;;;;;;;;;;;;;;;;;;;;;;;;;;;;;;;;;;;;;;;;;;;;;;;;;;;;;;;;;;;;;;;;;;;;;;;;;;;;;;;;;;;;;;;;;;;;;
[truncated: 8 more columns]

[truncated: 3 more sheets: Figure 4M, Figure 4N, Figure 4O]
